# Supplementary material for: Combined Photothermal Therapy and Lycium barbarum Polysaccharide for Topical Administration to Improve the Efficacy of Doxorubicin in the Treatment of Breast Cancer
Source: Pharmaceutics. 2022 Dec 1;14(12):2677. doi: 10.3390/pharmaceutics14122677 (PMC9785128; doi:10.3390/pharmaceutics14122677)
Supplement: Supplementary file 1 [file pharmaceutics-14-02677-s001.zip]

Archive with 1 entries (1 files):
- pharmaceutics-2042265-supplementary.pdf
